# Supplementary material for: Distinct roles and differential expression levels of Wnt5a mRNA isoforms in colorectal cancer cells
Source: PLoS One. 2017 Aug 31;12(8):e0181034. doi: 10.1371/journal.pone.0181034 (PMC5578641; doi:10.1371/journal.pone.0181034)
Supplement: S1 File — (XLSX) [file pone.0181034.s006.xlsx]

## Sheet: Fig. 1B-Wnt5a L isoform express
Genes (Ct) Cell lines	CRL1459	DLD1	HCT15	WiDr	HT29	Lovo	SW480	HCT116WT	HCT116P53-/-
Wnt5a L	27.4691	29.8343	34.8855	37.717	34.6575	27.3435	26.6286	34.1915	35.6888
	27.2858	29.3252	33.8256	33.2613	35.9327	27.1451	26.113	34.6994	32.9164
GAPDH	18.4164	16.591	16.5814	21.3658	17.0594	17.8744	17.6102	16.8827	16.4712
	18.9485	16.7205	16.857	18.562	17.2226	17.6164	17.4189	17.0496	17.3887
Wnt5a L-GAPDH	9.05268	13.2433	18.3041	16.3512	17.5982	9.46905	9.01833	17.3088	19.2176
	8.33723	12.6047	16.9685	14.6994	18.7101	9.52863	8.69406	17.6498	15.5276
2^(Wnt5a L-GAPDH)	0.00188309	0.000103127	3.08972e-06	1.19619e-05	5.03995e-06	0.00141102	0.00192847	6.15949e-06	1.64031e-06
	0.00309202	0.000160548	7.79764e-06	3.75884e-05	2.33191e-06	0.00135393	0.0024145	4.86267e-06	2.11699e-05
Average	0.00248755	0.000131838	5.44368e-06	2.47752e-05	3.68593e-06	0.00138247	0.00217148	5.51108e-06	1.14051e-05
Fold change	1	0.0529989	0.00218837	0.00995965	0.00148175	0.555756	0.872939	0.00221546	0.00458486
STDEV	0.343649	0.0163223	0.00133827	0.00728453	0.000769782	0.0162273	0.138157	0.00036863	0.00555143

## Sheet: Fig. 1C-Wnt5a S isoform express
Genes (Ct) Cell lines	CRL1459	DLD1	HCT15	WiDr	HT29	Lovo	SW480	HCT116WT	HCT116P53-/-
Wnt5a L	30.867	27.1688	27.1634	29.1404	28.3305	27.6604	28.5924	27.3879	26.9727
	30.9513	27.8682	27.4325	29.6443	28.1067	27.8321	28.8037	27.551	26.8259
GAPDH	18.4164	16.591	16.5814	20.3658	17.0594	17.8744	17.6102	17.8827	17.4712
	18.9485	16.7205	16.857	20.562	17.2226	17.6164	17.4189	17.8496	17.3887
Wnt5a L-GAPDH	12.4506	10.5778	10.5819	8.7746	11.2711	9.786	10.9821	9.50516	9.50151
	12.0028	11.1477	10.5755	9.08232	10.8841	10.2157	11.3848	9.70142	9.43717
2^(Wnt5a L-GAPDH)	0.000178646	0.000654261	0.000652412	0.00228339	0.000404628	0.00113271	0.000494367	0.00137614	0.00137962
	0.000243668	0.000440765	0.000655326	0.0018448	0.000529141	0.000840969	0.000373973	0.00120111	0.00144254
Average	0.000211157	0.000547513	0.000653869	0.00206409	0.000466885	0.00098684	0.00043417	0.00128862	0.00141108
Fold change	1	2.59292	3.0966	9.77516	2.21108	4.67349	2.05615	6.10268	6.68262
STDEV	0.21774	0.714939	0.00976141	1.46874	0.41696	0.976968	0.403167	0.586129	0.210684

## Sheet: Fig. 1D-Two isoforms expression
CRC tissue
Sample No. Gene expression levels	Wnt5a L isoform	Wnt5a S isoform
1	13.2	38.1
2	30.9	131.4
3	8.4	56
4	16.8	159
5	32.6	190.3
6	10.5	65.2
7	95.9	57.3
8	34.8	78.6
9	33.6	391.6
10	7.5	169.8
11	33.6	355.2
12	13.8	77.3
13	103.5	172
14	75.3	153.8
15	40.7	246.1
16	52.5	167
17	16.3	71.9
18	44.4	121.6
19	38.1	160.1
20	11.2	265.8
21	75.7	714.4
22	8.2	281.7
23	4.5	151.2
24	4.9	104.5
25	15.5	133.1
26	94.7	161.1
27	76.4	344.1
28	116.3	5.6
29	7.1	88.1
30	23.2	274.8
31	14.4	256.4
32	13.8	1.5
33	10.1	1.8
34	9	2.6
35	20.6	76.2
36	3.9	4.4
37	18	2.1
38	7.1	2
39	8.4	2.5
40	859.3	650.3
41	1365.1	712.5
42	428	595.3
43	7.9	22
44	8.8	2.7
45	1339.1	1128.5
46	1090.3	954.2
47	280	453.5
48	464.4	474.5
49	1426.9	1016.2
50	1152.7	887.3
51	706.2	811.8
52	1147.4	874.7
53	281.1	186.9
54	588.7	480.3
55	46.2	40.8
56	920.9	1036.8
57	994.3	741.4
58	437.5	334.8
59	297.9	406.3
60	758.3	616.8
61	103.4	90.8
62	55.5	88.2
63	1219	909.1
64	122.9	120.4
65	65	34.3
66	33.9	32.7
67	891.1	974.7
68	611.7	649.7
