# Supplementary material for: Distinct roles and differential expression levels of Wnt5a mRNA isoforms in colorectal cancer cells
Source: PLoS One. 2017 Aug 31;12(8):e0181034. doi: 10.1371/journal.pone.0181034 (PMC5578641; doi:10.1371/journal.pone.0181034)
Supplement: S2 File — (XLSX) [file pone.0181034.s007.xlsx]

## Sheet: Fig. 2A
Genes (Ct) Treatment	Control siRNA	siWnt5a L isoform	siWnt5a S isoform
Wnt5a L	31.579	32.5192	31.3481
	31.4664	32.9532	31.3508
GAPDH	18.208	18.3693	18.0011
	17.9297	18.3494	18.0071
Wnt5a L-GAPDH	13.371	14.1499	13.3469
	13.5367	14.6037	13.3437
2^(Wnt5a L-GAPDH)	9.43915e-05	5.50124e-05	9.59788e-05
	8.41498e-05	4.01648e-05	9.61921e-05
Average	8.92707e-05	4.75886e-05	9.60855e-05
Fold change	1	0.603082	1.03634
STDEV	0.0121238	0.0506175	0.0515701
Wnt5a S	30.3256	30.7869	32.1082
	30.3354	30.996	32.1546
GAPDH	17.9219	18.4079	18.8181
	17.8528	18.6152	18.9271
Wnt5a S-GAPDH	12.4037	12.379	13.29
	12.4827	12.3808	13.2276
2^(Wnt5a S-GAPDH)	0.000184555	0.000187738	9.98389e-05
	0.000174722	0.000187508	0.000104257
Average	0.000179638	0.000187623	0.000102048
Fold change	1	1.04445	0.5339
STDEV	0.0387042	0.000868473	0.0306137

## Sheet: Fig. 2B
HCT116 cell line
Treatment	OD550					Mean	SD	%	SD-%	TTEST
Control siRNA	1.004	1.037	1.029	0.968	1.057	1.019	0.0342564	100	3.36177
siWnt5a L isoform	1.2263	1.166	1.149	1.21	1.219	1.19406	0.0343994	117.18	3.3758	0.00203942
siWnt5a S isoform	0.6656	0.667	0.6794	0.665	0.621	0.6596	0.0223714	64.7301	2.19543	8.24793e-05

## Sheet: Fig. 2D
HCT116 cell line
Treatment	Colone number			Mean	SD
Control siRNA	686	751	762	733	41.0731
siWnt5a L isoform	1042	1073	963	1026	56.7186
siWnt5a S isoform	51	60	68	59.6667	8.5049
