# Supplementary material for: Distinct roles and differential expression levels of Wnt5a mRNA isoforms in colorectal cancer cells
Source: PLoS One. 2017 Aug 31;12(8):e0181034. doi: 10.1371/journal.pone.0181034 (PMC5578641; doi:10.1371/journal.pone.0181034)
Supplement: S3 File — (XLSX) [file pone.0181034.s008.xlsx]

## Sheet: Fig. 3B
	Control siRNA		siWnt5a L isoform		siWnt5a S isoform
	Mean	STDV	Mean	STDV	Mean	STDV
Early apoptosis	0.35	0.02	2.05	0.1	9	2.6
Late apoptosis	12.3	1.26	11	2.1	22.9	3.1
Total apoptosis	12.65	2.75	13.05	2.57	31.9	3.9
