# Supplementary material for: Distinct roles and differential expression levels of Wnt5a mRNA isoforms in colorectal cancer cells
Source: PLoS One. 2017 Aug 31;12(8):e0181034. doi: 10.1371/journal.pone.0181034 (PMC5578641; doi:10.1371/journal.pone.0181034)
Supplement: S4 File — (XLSX) [file pone.0181034.s009.xlsx]

## Sheet: Fig.4B
Genes (Ct) Treatment	Control siRNA	siWnt5a S isoform
FASLG	34.6322	33.5623
	34.535	33.8147
GAPDH	17.6905	18.5623
	17.5972	18.6612
FASLG-GAPDH	16.9417	15
	16.9377	15.1535
2^(FASLG-GAPDH)	7.9438e-06	3.0517e-05
	7.96597e-06	2.74369e-05
Average	7.95488e-06	2.8977e-05
Fold change	1	3.64266
STDEV	0.00197066	0.07516
TNFRSF9	31.6423	31.9857
	31.6155	32.9924
GAPDH	17.6905	18.5623
	17.5972	18.6612
TNFRSF9-GAPDH	13.9518	13.4235
	14.0182	14.3312
2^(TNFRSF9-GAPDH)	6.3107e-05	9.10192e-05
	6.02691e-05	4.85168e-05
Average	6.16881e-05	6.9768e-05
Fold change	1	1.13098
STDEV	0.0325288	0.430767
TNFRSF11B	30.4874	31.992
	30.6655	31.928
GAPDH	17.6905	18.5623
	17.5972	18.6612
TNFRSF11B-GAPDH	12.797	13.4297
	13.0682	13.2668
2^(TNFRSF11B-GAPDH)	0.000140518	9.06251e-05
	0.000116431	0.000101459
Average	0.000128475	9.60419e-05
Fold change	1	0.747555
STDEV	0.132572	0.0797626
