# Supplementary material for: Distinct roles and differential expression levels of Wnt5a mRNA isoforms in colorectal cancer cells
Source: PLoS One. 2017 Aug 31;12(8):e0181034. doi: 10.1371/journal.pone.0181034 (PMC5578641; doi:10.1371/journal.pone.0181034)
Supplement: S5 File — (XLSX) [file pone.0181034.s010.xlsx]

## Sheet: Fig. 6
Genes (Ct) Treatment	5-Aza (0 uM)	5-Aza (25 uM)	5-Aza (50 uM)
Wnt5a L	32.9345	32.5717	29.5592
	33.943	32.0482	29.3337
GAPDH	17.9913	18.4267	18.7673
	17.8039	18.2234	18.8266
Wnt5a L-GAPDH	14.9432	14.145	10.7919
	16.1391	13.8248	10.507
2^(Wnt5a L-GAPDH)	3.1743e-05	5.51972e-05	0.000564028
	1.38566e-05	6.89148e-05	0.000687168
Average	2.27998e-05	6.2056e-05	0.000625598
Fold change	1	2.72178	27.4387
STDEV	0.554722	0.0390938	0.0563862
Wnt5a S	31.3434	30.6401	29.0142
	31.0098	30.5363	29.3032
GAPDH	17.6913	17.4267	18.7673
	17.8039	17.9234	18.8266
Wnt5a S-GAPDH	13.6521	13.2134	10.2469
	13.2058	12.6128	10.4766
2^(Wnt5a S-GAPDH)	7.76794e-05	0.000105288	0.000822944
	0.000105839	0.000159646	0.000701824
Average	9.17592e-05	0.000132467	0.000762384
Fold change	1	1.44364	8.30854
STDEV	0.217	0.290165	0.112338
