# Supplementary material for: Distinct roles and differential expression levels of Wnt5a mRNA isoforms in colorectal cancer cells
Source: PLoS One. 2017 Aug 31;12(8):e0181034. doi: 10.1371/journal.pone.0181034 (PMC5578641; doi:10.1371/journal.pone.0181034)
Supplement: S6 File — (XLSX) [file pone.0181034.s011.xlsx]

## Sheet: Fig. 7B
	5-Aza (0 uM)		5-Aza (25 uM)		5-Aza (50 uM)
	Mean	STDV	Mean	STDV	Mean	STDV
Control siRNA	3.35	0.65	12	1	23.5	3.25
siWnt5a S form	27.95	2.75	57.55	2.55	62.25	4.2
